# Supplementary material for: Solid-State Fermented Discarded Dates as a Functional Feed Ingredient: Effects on Meat Quality, Fatty Acid Profile, and Essential Amino Acid Composition
Source: Vet Sci. 2026 Jun 30;13(7):641. doi: 10.3390/vetsci13070641 (PMC13431468; doi:10.3390/vetsci13070641)
Supplement: Supplementary file 1 [file vetsci-13-00641-s001.zip]

Archive with 1 entries (1 files):
- vetsci-4397438-supplementary.pdf
